# Supplementary material for: Historical demographic dynamics underlying local adaptation in the presence of gene flow
Source: Ecol Evol. 2012 Sep 27;2(11):2710–21. doi: 10.1002/ece3.390 (PMC3501624; doi:10.1002/ece3.390)
Supplement: Supplementary file 3 [file ece30002-2710-SD3.txt]

SUPPLEMENTARY MATERIAL for “Historical demographic dynamics underlying 
localadaptation in thepresenceof geneflow” by Ribeiro and colleagues. 
 
ThePDFincludes: 
1. Methods 
2. Tables:SI and SII 
3. Figures:S1 and S2
 
 
1. Methods 
Characterization of currentclimaticnicheand rangedynamics 
Wecombined presence-only data(46 points for coryphaeus and 17 points for cinerea) with 
climatic layers to firstmodel thecurrentdistribution of theKaroo Scrub-Robin and the two 
subspecies at a resolution of 1 km2 using ten independent bioclimatic variables (Pearson's 
correlation coefficient r < 0.70) produced by Hijmans et al. (2005). The accuracy of the
models was assessed by partitioning the occurrence data into training (80%) and testing 
(20%) subsets, as wellas by estimating the“areaunder thereceiver operating curve”– AUC.
Point-locality dataused in thesemodels wereobtained primarily fromour field expeditions 
and supplemented with a few records from colleagues (Peter Nupen, DawiedeSwardt and 
Gordon Schultz, personalcommunication). Although museumspecimens wereavailable, the
geographiccoordinates werenotdetailed and thus, wechoseto havefewer, butmoreaccurate
points. Thepotentialpaleo-geographicalrangeof thespecies and subspecies wereinferred by 
projecting the current model into two time periods, representing the extreme climatic
conditions during theQuaternary:theLastGlacialMaximum(21 000 years beforepresent- 
ybp) and Holocene Optimum (6 000 ybp). Data from the Paleoclimatic Modelling 
Intercomparison ProjectECHAM3, downscaled at the30 s (1 km2) resolution wereused to 
reconstructthepastclimatesurfaces. 
 
Geneticdata surveyed  - nuclear introns 
PCR-amplifications were performed in a total volume of 10 µl with 10-20 ng of genomic
DNA, GeneAmp 10x PCR Gold Buffer, 2.0-2.5 mM MgCl2, 0.3 mM of each dNTP, primer 
concentrations of 0.15 mM and 0.5 units of Taq polymerase (Roche). The thermocycling 
profilecomprised an initialdenaturizing step at95°C for 3 min followed by 35 cycles at95°C for 30 seconds, a locus-specific annealing temperature of 55°C-60°C for 30 seconds, and 
72°C for 30 seconds, with a final 7 min extension step at 72°C. PCR products were cycle
sequenced in both forward and reversedirections using theABI BigDyeTerminator Kitv3.1 
(Applied Biosystems) and then analyzed on an AB3730 automated sequencer. Sequences 
werethen edited and aligned using CodonCodeAligner v3.5.2 (CodonCodeCorporation) and 
Geneious Pro v5.0 (Biomatters Ltd). We validated several rare alleles (low frequency 
variants) by repeating the amplification and sequencing protocols. Multiple length-
polymorphisms werefound at the locus 26438. Wethus truncated thesequences at the first
indel.  
 
Intragenicrecombination 
Under theinfinitesites model (ISM;Kimura1969) theoccurrenceof recombination between 
two polymorphic sites at a given locus will originate four different haplotypes: two 
recombinants and two parental (Hudson and Kaplan 1985). This expectation is used in the
four-gamete test to estimate the minimum number of recombinant events observed within 
each locus. However, during population growth theincreasing number of mitoticevents, and 
hencemutations, is likely to createnew haplotypes thatmimicrecombination. Under such a
demographic scenario the ISM is violated and recombination events can be overestimated. 
Therefore, besides using the four-gamete test to detect intragenic recombination events, we
also used theΦw statistic; thelatter test(Φw) measures thegenealogicalsimilarity between 
closely linked sites and thus discerns whether itis dueto recurrentmutation or recombination. 
 
 
 
 
 
 
 
 
 
 
 
 
 
 2. Tables 
 
TableSI. Pointlocality dataused to modelthegeographicdistribution of subspecies. cinerea 
and coryphaeus. 
Locality Country Latitude Longitude
AliwalNorth SouthAfrica -31.6978 26.6842 
AnysbergNR SouthAfrica -33.4632 20.5886 
Anysberg1 SouthAfrica -33.4590 20.5907 
Anysberg2 SouthAfrica -33.4615 20.5925 
Anysberg3 SouthAfrica -33.4649 20.5898 
AugrabiesSANP SouthAfrica -28.6180 20.3506 
AugrabiesSANP17 SouthAfrica -28.5934 20.3343 
BeaufortWest SouthAfrica -32.4000 22.5667 
Beaverlac SouthAfrica -32.8681 19.0832 
BontebokNP SouthAfrica -34.0075 20.5197 
Bulletrap SouthAfrica -29.8786 18.4494 
DeHoop SouthAfrica -34.4179 20.6888 
DeRust SouthAfrica -33.3201 22.3233 
Dorinckloof SouthAfrica -33.8667 21.1333 
Dwarskersbos SouthAfrica -32.7142 18.2416 
Ficksburg SouthAfrica -28.8664 27.8649 
Fraserburg SouthAfrica -31.8550 20.9831 
Garies SouthAfrica -30.5363 18.0345 
Garies_WolfhokFarm SouthAfrica -30.3734 18.0992 
Grahamstown SouthAfrica -33.2704 26.4884 
Helderberg SouthAfrica -34.0562 18.8723 
Kalkwal1 SouthAfrica -28.8336 26.6843 
Kalkwal2 SouthAfrica -28.8341 26.6840 
Karasburg1 Namibia -27.5528 18.9574 
Karasburg2 Namibia -27.5621 18.9598 
Koeberg SouthAfrica -33.6793 18.4347 
Kraaifontein SouthAfrica -31.3397 19.1072 
Kuruman SouthAfrica -27.4853 23.4431 
Loeiesfontein South Africa -31.0711 19.2233 
Mariental Namibia -24.5919 17.9406 
Merweville_NovaVitaFarm SouthAfrica -32.6406 21.1833 
NieuBethesda SouthAfrica -31.8500 24.5500 
Nieuvoldtville_GlenLyon SouthAfrica -31.4075 19.1483 
Nieuwouldtville_ESwartberg SouthAfrica -31.3742 19.2117 
NorthKeetmanshoop Namibia -26.4098 18.1771 
Noupoort SouthAfrica -31.2333 24.9500 
Papendorp SouthAfrica -31.7053 18.1978 
Poffadder1 SouthAfrica -29.1191 19.3767 
Poffadder2 SouthAfrica -29.0955 19.3788 
Potfontein1 SouthAfrica -30.2000 22.6326 
Potfontein2 SouthAfrica -30.1858 22.7105 Prieska_camp1 SouthAfrica -29.6618 22.7597 
Prieska_camp2 SouthAfrica -29.6500 22.7500 
Prieska_farm1 SouthAfrica -29.6529 22.7414 
Prieska_farm2 SouthAfrica -29.6586 22.7626 
Prieska_farm3 South Africa -29.6486 22.7564 
Prieska_farm4 SouthAfrica -29.6921 22.7468 
PrinceAlbert SouthAfrica -33.1833 22.1000 
R361VanZyksvleito
Carnarvon
SouthAfrica -30.6949 22.0384 
R383PostmasburgtoPrieska SouthAfrica -28.9834 22.6812 
ReitandModderconfluence SouthAfrica -28.9850 26.4059 
Rouxville SouthAfrica -30.4142 26.8342 
SouthKeetmanshoop1 Namibia -26.7375 18.3292 
SouthKeetmanshoop2 Namibia -26.6958 18.3208 
Springbock SouthAfrica -29.6634 17.8953 
Strydenburg SouthAfrica -30.6212 24.5845 
Tarkastad SouthAfrica -32.0394 26.2933 
ThreeSisters SouthAfrica -31.8883 23.0839 
Tygberg SouthAfrica -33.8806 18.5997 
VanWyksvleiDam SouthAfrica -30.3785 21.8118 
Velddrift SouthAfrica -32.7564 18.1701 
WestofCarnavon_Farm SouthAfrica -31.1024 21.7210 
Williston SouthAfrica -31.3272 20.9831 
 
 
 
 
 
 
  
TableSII. Parameters and priors used for each of thescenarios simulated under theABC framework. Mutation rates 
weresampled fromauniformdistribution:autosomalintrons [1 x10-9 - 1 x10-7], Z-linked locus [1 x10-9 - 1 x10-8] and 
microsatellites [1 x10-4 - 1 x10-3].
Scenario Parameter Description Priors Range
N1, N2, N3 population size [100 - 100 000] 
N2c marginalpopulation [10 – 500] 
t1 /t2 timeintrogression [1 - 6 000] /]2 000 – 6 000] 
tc timeof establishment [1- 500] 
t2 /t4 timeof divergence ]2 000 – 6 000] /]10 000 – 20 000] 
C
ol
on
iz
ati
on
 w
ith
 
re
ce
nt i
ntr
ogr
es
si
on
 
(mod
el
A
) 
ra1 introgression rate [0.001 – 0.999] 
N1, N2,N3 population size [10 - 100 000] 
N2c marginalpopulation [10 – 500] 
t3 /t4 timeintrogression [1 - 6 000] 
tc timeof establishment [1- 500] 
t4/t5 timeof divergence ]10 000 – 20 000] /]20 000 – 300 000]
C
ol
on
iz
ati
on
 w
ith
 
ol
d i
ntr
ogr
es
si
on
 
(mod
el
B)
 
ra1 introgression rate [0.001 – 0.999] 
N1, N2, N3, N3a, N4, N3b, N5 population size [10 - 100 000] 
N5c marginalpopulation [10 – 500] 
tc timeof establishment [1- 500] 
t1 /t2 timeintrogression [1 - 2 000] /]2 000 – 6 000] 
t2 /t3 time introgression  ]2 000 – 6 000] /]6 000 – 10 000]
t3 /t4 timeintrogression ]6 000 – 10 000]  /[10 000 – 20 000]
t4 /t5 timeof divergence ]10 000 – 20 000] /]20 000 – 300 000]C
ol
on
iz
ati
on
 w
ith
 
re
cu
rr
en
t mi
gr
ati
on
 
(mod
el
C
) 
ra1, ra2, ra3 introgression rate [0.001 – 0.999] Table SIII: Likelihood ratio test of nested models of divergence in 
isolation (m1 = m2 =0). m1 = migration from cinerea into coryphaeus; 
m2 =migration from coryphaeus into cinera. 
 Model
logLikelihood 
(Model|data) 
2LLR (df)
θ1 = θ2 = θa ,m1 = m2 
=0
-460.517 909.9103 (4)
θ1 , θ2 = θa , m1 = m2 =0 -460.517 909.9103 (3)
θ1 = θ2 , θa , m1 = m2 =0 -460.517 909.9103 (3)
θ1 = θa , θ2 , m1 = m2 =0 -460.517 909.9103 (3)
Isolation 
θ1 , θ2 , θa , m1 = m2 =0 -460.517 909.9103 (2)
df:degrees of freedom.Bold indicate tested thatare significantfor α = 0.01.
 
3. Figures
 
Figure S1. Summary of the results obtained with the two most commonly used tests 
statistics implemented to detect departures from the constant population size model:
Tajima’s D and Fu’s Fs. Suffix TD and Fs after locus name denote the test statistics, 
Tajima’s D and Fu’s Fs, respectively. Actualvalues of thesummary statisticarereported 
in TableI. FigureS2. Allelefrequency spectrafor cinerea (red), coryphaeus (blue) and overall
(green) for each nuclear locus analysed. ‘O’ and ‘E’ denotetheobserved variation and 
thevariation expected under amodelof stablepopulation size, respectively. 
